# Supplementary material for: UV induces codirectional replication–transcription conflicts and an alternative DnaA-dependent replication origin in the rnhAB mutants of Escherichiacoli
Source: Nucleic Acids Res. 2025 Apr 16;53(7):gkaf282. doi: 10.1093/nar/gkaf282 (PMC12000880; doi:10.1093/nar/gkaf282)
Supplement: gkaf282_Supplemental_Files [file gkaf282_supplemental_files.zip]

Archive with 2 entries (2 files):
- 2025-02-07_2025-NAR_SEQUENCING-RAW-DATA-v2.xlsx
- Kouzminova — Supplement.pdf
