# Supplementary material for: UV induces codirectional replication–transcription conflicts and an alternative DnaA-dependent replication origin in the rnhAB mutants of Escherichiacoli
Source: Nucleic Acids Res. 2025 Apr 16;53(7):gkaf282. doi: 10.1093/nar/gkaf282 (PMC12000880; doi:10.1093/nar/gkaf282)
Supplement: gkaf282_Supplemental_Files [file gkaf282_supplemental_files.zip › 2025-02-07_2025-NAR_SEQUENCING-RAW-DATA-v2.xlsx]

## Sheet: Figure Key
Bioproject:	PRJNA1220109
Figure	Strain	Treatment	Time	Temp	Filename	Sequencing Date	Crossreference
Fig. 1. The complexity of replication profiles in cells lacking RNase H activities.
	Figure 1B
1B	WT, AB1157	growing		28°C	AB1157_30_AAGATACT-ATGTAAGT_L002_R1_001.fastq.gz	2021-04-15
1B	WT, AB1157	stationary		28°C	18_AB1157_42h_cl_lys.fq.gz	2021-07-12
1B	L-416	growing		28°C	01_L416_0_5_20.fq.gz	2021-07-12
1B	L-416	stationary		28°C	19_L416_5d_cl_lys.fq.gz	2021-07-12
	Figure 1C
1C	L-413	growing		28°C	4_L413_0_805_CTATTACTAC-GGAGAGACTC_L007_R1_001.fastq.gz	2024-09-02
1C	L-416	growing		28°C	01_L416_0_5_20.fq.gz	2021-07-12	1B
1C	L-476	growing		28°C	21_L476_0.fq.gz	2021-07-12
1C	L-416-33	growing		28°C	11_697_0_5_24.fq.gz	2021-07-12
Fig. 2. Post-UV replication extent and profiles of the rnhA mutant.
	Figure 2A
2A	L-413	growing		28°C	4_L413_0_805_CTATTACTAC-GGAGAGACTC_L007_R1_001.fastq.gz	2024-09-02	1C
2A	L-413	post-UV	60 min	37°C	5_L413_60_805_TAGCATAACC-TGCGCATAGC_L007_R1_001.fastq.gz	2024-09-02
2A	L-413	post-UV	120 min	37°C	6_L413_120_805_ACTCTATTGT-CATATGCGAT_L007_R1_001.fastq.gz	2024-09-02
2A	L-413	post-UV	180 min	37°C	7_L413_180_805_TCTATCCTAA-CCAGTCGACG_L007_R1_001.fastq.gz	2024-09-02
Fig. 3. Post-UV replication extent and profiles in the rnhAB mutant.
	Figure 3A
3A	L-416	growing		28°C	01_L416_0_5_20.fq.gz	2021-07-12	1B
3A	L-416	post-UV	60 min	37°C	04_L416_60_UV_5_20.fq.gz	2021-07-12
3A	L-416	post-UV	120 min	37°C	05_L416_120_UV_5_20.fq.gz	2021-07-12
3A	L-416	post-UV	180 min	37°C	06_L416_180_UV_5_20.fq.gz	2021-07-12
	Figure 3D
3D	L-416	growing		28°C	01_L416_0_5_20.fq.gz	2021-07-12	1B
3D	L-413	growing		28°C	4_L413_0_805_CTATTACTAC-GGAGAGACTC_L007_R1_001.fastq.gz	2024-09-02	2A
3D	L-416	post-UV	60 min	37°C	04_L416_60_UV_5_20.fq.gz	2021-07-12	1B
3D	L-413	post-UV	60 min	37°C	5_L413_60_805_TAGCATAACC-TGCGCATAGC_L007_R1_001.fastq.gz	2024-09-02	2A
3D	L-416	post-UV	120 min	37°C	05_L416_120_UV_5_20.fq.gz	2021-07-12	1B
3D	L-413	post-UV	120 min	37°C	6_L413_120_805_ACTCTATTGT-CATATGCGAT_L007_R1_001.fastq.gz	2024-09-02	2A
3D	L-416	post-UV	180 min	37°C	06_L416_180_UV_5_20.fq.gz	2021-07-12	1B
3D	L-413	post-UV	180 min	37°C	7_L413_180_805_TCTATCCTAA-CCAGTCGACG_L007_R1_001.fastq.gz	2024-09-02	2A
Fig. 4. The nested sets of the rnhAB recBC mutant.
	Figure 4A
4A	L-476	growing		28°C	21_L476_0.fq.gz	2021-07-12	1C
4A	L-476	growing	60 min	37°C	22_L476_60.fq.gz	2021-07-12
4A	L-476	growing	120 min	37°C	23_L476_120.fq.gz	2021-07-12
4A	L-476	growing	180 min	37°C	24_L476_180.fq.gz	2021-07-12
	Figure 4B
4B	L-476	growing		28°C	L_476_0_ACACTAAG-ATATGGAT_L002_R1_001.fastq.gz	2021-04-15
4B	L-476	post-UV	60 min	37°C	L_476_60_CCTTCACC-GGAGCGTC_L002_R1_001.fastq.gz	2021-04-15
4B	L-476	post-UV	120 min	37°C	L_476_120_GCCACAGG-ATGGCATG_L002_R1_001.fastq.gz	2021-04-15
4B	L-476	post-UV	180 min	37°C	L_476_180_ATTGTGAA-GCAATGCA_L002_R1_001.fastq.gz	2021-04-15
	Figure 4C
4C	L-416	growing		28°C	01_L416_0_5_20.fq.gz	2021-07-12	3C
4C	L-476	growing		28°C	L_476_0_ACACTAAG-ATATGGAT_L002_R1_001.fastq.gz	2021-04-15	4B
4C	L-416	post-UV	60 min	37°C	04_L416_60_UV_5_20.fq.gz	2021-07-12	3C
4C	L-476	post-UV	60 min	37°C	L_476_60_CCTTCACC-GGAGCGTC_L002_R1_001.fastq.gz	2021-04-15	4B
4C	L-416	post-UV	120 min	37°C	05_L416_120_UV_5_20.fq.gz	2021-07-12	3C
4C	L-476	post-UV	120 min	37°C	L_476_120_GCCACAGG-ATGGCATG_L002_R1_001.fastq.gz	2021-04-15	4B
4C	L-416	post-UV	180 min	37°C	06_L416_180_UV_5_20.fq.gz	2021-07-12	3C
4C	L-476	post-UV	180 min	37°C	L_476_180_ATTGTGAA-GCAATGCA_L002_R1_001.fastq.gz	2021-04-15	4B
Fig. 5. Post-UV replication restoration in the rnhAB rpoB* and 5rrn-rnhAB mutants.
	Figure 5A
5A	L-416-33	growing		28°C	11_697_0_5_24.fq.gz	2021-07-12	1C
5A	L-416-33	post-UV	60 min	37°C	14_697_60_UV_5_24.fq.gz	2021-07-12
5A	L-416-33	post-UV	120 min	37°C	15_697_120_UV_5_24.fq.gz	2021-07-12
5A	L-416-33	post-UV	180 min	37°C	16_697_180_UV_5_24.fq.gz	2021-07-12
	Figure 5C
5C	L-534-2	growing		28°C	L5342lg230920_GCGTATTAAT-CAACACCGCA_L007_R1_001.fastq.gz	2022-03-14
5C	L-534-2	post-UV	60 min	37°C	L534260_230920_CCGAATCTGG-CTTGATTCAT_L007_R1_001.fastq.gz	2022-03-14
5C	L-534-2	post-UV	120 min	37°C	L5342120_230920_TCTCAATACC-CGCGAACGTC_L007_R1_001.fastq.gz	2022-03-14
5C	L-534-2	post-UV	180 min	37°C	L5342180_230920_AAGCATCTTG-TTGTTGAATG_L007_R1_001.fastq.gz	2022-03-14
	Figure 5D
5D	L-416	growing		28°C	01_L416_0_5_20.fq.gz	2021-07-12	1B
5D	L-534-2	growing		28°C	L5342lg230920_GCGTATTAAT-CAACACCGCA_L007_R1_001.fastq.gz	2022-03-14	5C
5D	L-416	post-UV	60 min	37°C	04_L416_60_UV_5_20.fq.gz	2021-07-12	3A
5D	L-534-2	post-UV	60 min	37°C	L534260_230920_CCGAATCTGG-CTTGATTCAT_L007_R1_001.fastq.gz	2022-03-14	5C
5D	L-416	post-UV	120 min	37°C	05_L416_120_UV_5_20.fq.gz	2021-07-12	3A
5D	L-534-2	post-UV	120 min	37°C	L5342120_230920_TCTCAATACC-CGCGAACGTC_L007_R1_001.fastq.gz	2022-03-14	5C
5D	L-416	post-UV	180 min	37°C	06_L416_180_UV_5_20.fq.gz	2021-07-12	3A
5D	L-534-2	post-UV	180 min	37°C	L5342180_230920_AAGCATCTTG-TTGTTGAATG_L007_R1_001.fastq.gz	2022-03-14	5C
Fig. 6. Effect of the ∆oriC and dnaA mutations on post-UV replication in rnhA and rnhAB mutants.
	Figure 6B
6B	L-555	growing		28°C	8_L555_0_806_CTCGCTTCGG-TTGACTAGTA_L007_R1_001.fastq.gz	2024-09-02
6B	L-556	growing		28°C	12_L556_0_806_AACACTGTTA-TGAGACTTGC_L007_R1_001.fastq.gz	2024-09-02
	Figure 6C
6C	L-555	growing		28°C	8_L555_0_806_CTCGCTTCGG-TTGACTAGTA_L007_R1_001.fastq.gz	2024-09-02	6B
6C	L-555	post-UV	60 min	37°C	9_L555_60_806_CTGTTGGTCC-AACGGTCTAT_L007_R1_001.fastq.gz	2024-09-02
6C	L-555	post-UV	120 min	37°C	10_L555_120_806_TTACCTGGAA-CTGGAACTGT_L007_R1_001.fastq.gz	2024-09-02
6C	L-555	post-UV	180 min	37°C	11_L555_180_806_TGGCTAATCA-CTACATGCCT_L007_R1_001.fastq.gz	2024-09-02
6C	L-556	growing		28°C	12_L556_0_806_AACACTGTTA-TGAGACTTGC_L007_R1_001.fastq.gz	2024-09-02	6B
6C	L-556	post-UV	60 min	37°C	13_L556_60_806_ATTGCGCGGT-GCGGAGCCAA_L007_R1_001.fastq.gz	2024-09-02
6C	L-556	post-UV	120 min	37°C	14_L556_120_806_TGGCGCGAAC-AGTATCAGTT_L007_R1_001.fastq.gz	2024-09-02
6C	L-556	post-UV	180 min	37°C	15_L556_180_806_TAATGTGTCT-TATGCCTTAC_L007_R1_001.fastq.gz	2024-09-02
	Figure 6D
6D	L-483	growing		28°C	30L483_0_808_GGCAAGCCAG-CGGATGCTTG_L007_R1_001.fastq.gz	2024-09-02
6D	L-483	post-UV	60 min	42°C	31L483_60_808_TGTCGCTGGT-AGTCAGACGA_L007_R1_001.fastq.gz	2024-09-02
6D	L-483	post-UV	120 min	42°C	32L483_120_808_ACCGTTACAA-TCGCTATGAG_L007_R1_001.fastq.gz	2024-09-02
6D	L-484	growing		28°C	27L484_0_808_TCTGGTATCC-GTAAGCAACG_L007_R1_001.fastq.gz	2024-09-02
6D	L-484	post-UV	60 min	42°C	28L48442_60_808_CATTAGTGCG-TATGTAGTCA_L007_R1_001.fastq.gz	2024-09-02
6D	L-484	post-UV	120 min	42°C	29L48442_120_808_ACGGTCAGGA-AACGAGGCCG_L007_R1_001.fastq.gz	2024-09-02
Fig. S1. Explanation of some unexpected features of the rnhA mutant profiles.
S1B	L-416	growing		28°C	01_L416_0_5_20.fq.gz	2021-07-12	1B
S1B	L-416	growing		28°C	07_L416_0_5_24.fq.gz	2021-07-12
S1B	L-416	growing		28°C	L_416_0_GTTCCAAT-GCAGAATT_L002_R1_001.fastq.gz	2021-04-15
S1B	L-416	growing		28°C	L416_0_220224b_CGGAACTG-TCGTAGTG_L001_R1_001.fastq.gz	2022-03-14
S1B	L-416	growing		28°C	L416_0_220228_ACACTAAG-ATATGGAT_L001_R1_001.fastq.gz	2022-03-14
S1B	L-413	growing		28°C	4_L413_0_805_CTATTACTAC-GGAGAGACTC_L007_R1_001.fastq.gz	2024-09-02	1C
Fig. S2. Recovery of the post-UV replication in WT cells (this nested set will be fully described elsewhere).
S2B	WT, AB1157	growing		28°C	AB1157_30_AAGATACT-ATGTAAGT_L002_R1_001.fastq.gz	2021-04-15
S2B	WT, AB1157	post-UV	60 min	37°C	AB1157_60_GGAGCGTC-GCACGGAC_L002_R1_001.fastq.gz	2021-04-15
S2B	WT, AB1157	post-UV	120 min	37°C	AB1157_120_ATGGCATG-GGTACCTT_L002_R1_001.fastq.gz	2021-04-15
S2B	WT, AB1157	post-UV	180 min	37°C	AB1157_180_GCAATGCA-AACGTTCC_L002_R1_001.fastq.gz	2021-04-15
Fig. S3. Comparison of the nested profile sets for the rnhA single vs rnhAB double mutants.
S3A	L-413	growing		28°C	4_L413_0_805_CTATTACTAC-GGAGAGACTC_L007_R1_001.fastq.gz	2024-09-02	1C
S3A	L-413	post-UV	60 min	37°C	5_L413_60_805_TAGCATAACC-TGCGCATAGC_L007_R1_001.fastq.gz	2024-09-02	2A
S3A	L-413	post-UV	120 min	37°C	6_L413_120_805_ACTCTATTGT-CATATGCGAT_L007_R1_001.fastq.gz	2024-09-02	2A
S3A	L-413	post-UV	180 min	37°C	7_L413_180_805_TCTATCCTAA-CCAGTCGACG_L007_R1_001.fastq.gz	2024-09-02	2A
S3B	L-416	growing		28°C	01_L416_0_5_20.fq.gz	2021-07-12	1B
S3B	L-416	post-UV	60 min	37°C	04_L416_60_UV_5_20.fq.gz	2021-07-12	3A
S3B	L-416	post-UV	120 min	37°C	05_L416_120_UV_5_20.fq.gz	2021-07-12	3A
S3B	L-416	post-UV	180 min	37°C	06_L416_180_UV_5_20.fq.gz	2021-07-12	3A
Fig. S4. Replication chromosomal profiles of the rnhAB strain before UV (t=0) versus 5-and 30 min post-UV, as well as comparison of replication profiles of two DNA isolation protocols.
S4A	L-416	growing		28°C	01_L416_0_5_20.fq.gz	2021-07-12	1B
S4B	L-416	post-UV	5 min	37°C	02_L416_5_UV5_20.fq.gz	2021-07-12
S4C	L-416	post-UV	30 min	37°C	03_L416_30_UV_5_20.fq.gz	2021-07-12
S4D beta-agarase	L-416	growing		28°C	L416_0_220224b_CGGAACTG-TCGTAGTG_L001_R1_001.fastq.gz	2022-03-14
S4D beta-agarase	L-416	post-UV	60 min	37°C	L416_60_220224b_TAAGGTCA-CTACGACA_L001_R1_001.fastq.gz	2022-03-14
S4D beta-agarase	L-416	post-UV	120 min	37°C	L416_120_220224b_TTGCCTAG-TAAGTGGT_L001_R1_001.fastq.gz	2022-03-14
S4D beta-agarase	L-416	post-UV	180 min	37°C	L416_180_220224b_CCATTCGA-CGGACAAC_L001_R1_001.fastq.gz	2022-03-14
S4DCleared lysate	L-416	growing		28°C	L416_0_220224C_TGCGGCGT-TACCGAGG_L001_R1_001.fastq.gz	2022-03-14
S4DCleared lysate	L-416	post-UV	60 min	37°C	L416_60_220224C_CATAATAC-CGTTAGAA_L001_R1_001.fastq.gz	2022-03-14
S4DCleared lysate	L-416	post-UV	120 min	37°C	L416_120_220224C_GATCTATC-AGCCTCAT_L001_R1_001.fastq.gz	2022-03-14
S4DCleared lysate	L-416	post-UV	180 min	37°C	L416_180_220224C_AGCTCGCT-GATTCTGC_L001_R1_001.fastq.gz	2022-03-14
Fig. S5. Reproducibility of the rnhAB profiles of Fig. 4A.
S5A	L-416	growing		28°C	01_L416_0_5_20.fq.gz	2021-07-12	1B
S5A	L-416	growing		28°C	07_L416_0_5_24.fq.gz	2021-07-12
S5A	L-416	growing		28°C	L_416_0_GTTCCAAT-GCAGAATT_L002_R1_001.fastq.gz	2021-04-15
S5A	L-416	growing		28°C	L416_0_220224b_CGGAACTG-TCGTAGTG_L001_R1_001.fastq.gz	2022-03-14	S4D beta-agarase
S5A	L-416	growing		28°C	L416_0_220228_ACACTAAG-ATATGGAT_L001_R1_001.fastq.gz	2022-03-14
S5B	L-416	post-UV	60 min	37°C	04_L416_60_UV_5_20.fq.gz	2021-07-12	3A
S5B	L-416	post-UV	60 min	37°C	08_L416_60_UV_5_24.fq.gz	2021-07-12
S5B	L-416	post-UV	60 min	37°C	L_416_60_GCGCTCTA-GTCGGAGC_L002_R1_001.fastq.gz	2021-04-15
S5B	L-416	post-UV	60 min	37°C	L416_60_220224b_TAAGGTCA-CTACGACA_L001_R1_001.fastq.gz	2022-03-14	S4D beta-agarase
S5B	L-416	post-UV	60 min	37°C	L416_60_220228_GTGTCGGA-GCGCAAGC_L001_R1_001.fastq.gz	2022-03-14
S5C	L-416	post-UV	120 min	37°C	05_L416_120_UV_5_20.fq.gz	2021-07-12	3A
S5C	L-416	post-UV	120 min	37°C	09_L416_120_UV_5_24.fq.gz	2021-07-12
S5C	L-416	post-UV	120 min	37°C	L_416_120_AACAGGTT-CTTGGTAT_L002_R1_001.fastq.gz	2021-04-15
S5C	L-416	post-UV	120 min	37°C	L416_120_220224b_TTGCCTAG-TAAGTGGT_L001_R1_001.fastq.gz	2022-03-14	S4D beta-agarase
S5C	L-416	post-UV	120 min	37°C	L416_120_220228_TTCCTGTT-AAGATACT_L001_R1_001.fastq.gz	2022-03-14
S5D	L-416	post-UV	180 min	37°C	06_L416_180_UV_5_20.fq.gz	2021-07-12	3A
S5D	L-416	post-UV	180 min	37°C	10_L416_180_UV_5_20.fq.gz	2021-07-12
S5D	L-416	post-UV	180 min	37°C	L_416_180_GGTGAACC-TCCAACGC_L002_R1_001.fastq.gz	2021-04-15
S5D	L-416	post-UV	180 min	37°C	L416_180_220224b_CCATTCGA-CGGACAAC_L001_R1_001.fastq.gz	2022-03-14	S4D beta-agarase
S5D	L-416	post-UV	180 min	37°C	L416_180_220228_CCTTCACC-GGAGCGTC_L001_R1_001.fastq.gz	2022-03-14
Fig. S6. Replication profiles of the rnhAB recBC (L-476) mutant cultures.
S6A	L-476	growing		28°C	21_L476_0.fq.gz	2021-07-12	4A
S6B	L-476	growing	60 min	37°C	22_L476_60.fq.gz	2021-07-12	4A
S6C	L-476	growing	120 min	37°C	23_L476_120.fq.gz	2021-07-12	4A
S6D	L-476	growing	180 min	37°C	24_L476_180.fq.gz	2021-07-12	4A
Fig. S7. Post-UV replication profiles of the rnhAB recBC (L-476) mutant.
S7A	L-476	growing		28°C	L_476_0_ACACTAAG-ATATGGAT_L002_R1_001.fastq.gz	2021-04-15	4B
S7B	L-476	post-UV	5 min	37°C	L_476_5_GTGTCGGA-GCGCAAGC_L002_R1_001.fastq.gz	2021-04-15
S7C	L-476	post-UV	30 min	37°C	L_476_30_TTCCTGTT-AAGATACT_L002_R1_001.fastq.gz	2021-04-15
S7D	L-476	post-UV	60 min	37°C	L_476_60_CCTTCACC-GGAGCGTC_L002_R1_001.fastq.gz	2021-04-15	4B
S7E	L-476	post-UV	120 min	37°C	L_476_120_GCCACAGG-ATGGCATG_L002_R1_001.fastq.gz	2021-04-15	4B
S7F	L-476	post-UV	180 min	37°C	L_476_180_ATTGTGAA-GCAATGCA_L002_R1_001.fastq.gz	2021-04-15	4B
Fig. S8. The nested sets of the rnhAB recBC mutant — the Y-Log versions.
S8A	L-476	growing		28°C	21_L476_0.fq.gz	2021-07-12	4A
S8A	L-476	growing	60 min	37°C	22_L476_60.fq.gz	2021-07-12	4A
S8A	L-476	growing	120 min	37°C	23_L476_120.fq.gz	2021-07-12	4A
S8A	L-476	growing	180 min	37°C	24_L476_180.fq.gz	2021-07-12	4A
S8B	L-476	growing		28°C	L_476_0_ACACTAAG-ATATGGAT_L002_R1_001.fastq.gz	2021-04-15	4B
S8B	L-476	post-UV	30 min	37°C	L_476_30_TTCCTGTT-AAGATACT_L002_R1_001.fastq.gz	2021-04-15	S7B
S8B	L-476	post-UV	60 min	37°C	L_476_60_CCTTCACC-GGAGCGTC_L002_R1_001.fastq.gz	2021-04-15	4B
S8B	L-476	post-UV	120 min	37°C	L_476_120_GCCACAGG-ATGGCATG_L002_R1_001.fastq.gz	2021-04-15	4B
S8B	L-476	post-UV	180 min	37°C	L_476_180_ATTGTGAA-GCAATGCA_L002_R1_001.fastq.gz	2021-04-15	4B
Fig. S9. Post-UV replication profiles of the rnhAB rpoB* mutant (L-416-33).
S9A	L-416-33	growing	5 min	28°C	11_697_0_5_24.fq.gz	2021-07-12	5A
S9A	L-416-33	post-UV	30 min	37°C	12_697_5_UV_5_24.fq.gz	2021-07-12
S9A	L-416-33	post-UV	60 min	37°C	13_697_30_UV_5_24.fq.gz	2021-07-12
S9A	L-416-33	post-UV	120 min	37°C	14_697_60_UV_5_24.fq.gz	2021-07-12	5A
S9A	L-416-33	post-UV	180 min	37°C	15_697_120_UV_5_24.fq.gz	2021-07-12	5A
S9A	L-416-33	post-UV		37°C	16_697_180_UV_5_24.fq.gz	2021-07-12	5A
Fig. S11. Post-UV replication profiles of the WT strain with 7 rrn operons (AB1157)) and its derivative with 5 rrn operons (L-531-2).
S11	WT, AB1157	growing		28°C	AB_0_220303_CAATTAAC-ATATCTCG_L001_R1_001.fastq.gz	2022-03-14
S11	WT, AB1157	post-UV	60 min	37°C	AB_60_220303_TGGCCGGT-GCGCTCTA_L001_R1_001.fastq.gz	2022-03-14
S11	WT, AB1157	post-UV	120 min	37°C	AB_120_220303_AGTACTCC-AACAGGTT_L001_R1_001.fastq.gz	2022-03-14
S11	WT, AB1157	post-UV	180 min	37°C	AB_180_220303_GACGTCTT-GGTGAACC_L001_R1_001.fastq.gz	2022-03-14
S11	L-531-2	growing		28°C	L531_0_220303_TGCGAGAC-CAACAATG_L001_R1_001.fastq.gz	2022-03-14
S11	L-531-2	post-UV	60 min	37°C	L531_60_220303_CATAGAGT-TGGTGGCA_L001_R1_001.fastq.gz	2022-03-14
S11	L-531-2	post-UV	120 min	37°C	L531_120_220303_ACAGGCGC-AGGCAGAG_L001_R1_001.fastq.gz	2022-03-14
S11	L-531-2	post-UV	180 min	37°C	L531_180_220303_GTGAATAT-GAATGAGA_L001_R1_001.fastq.gz	2022-03-14
Fig. S12. Post-UV replication profiles of the rnhAB 5rrn (L-534-2) mutant.
S12	L-534-2	growing		28°C	L5342lg230920_GCGTATTAAT-CAACACCGCA_L007_R1_001.fastq.gz	2023-10-13
S12	L-534-2	post-UV	60 min	37°C	L534260_230920_CCGAATCTGG-CTTGATTCAT_L007_R1_001.fastq.gz	2023-10-13
S12	L-534-2	post-UV	120 min	37°C	L5342120_230920_TCTCAATACC-CGCGAACGTC_L007_R1_001.fastq.gz	2023-10-13
S12	L-534-2	post-UV	180 min	37°C	L5342180_230920_AAGCATCTTG-TTGTTGAATG_L007_R1_001.fastq.gz	2023-10-13
Fig. S13. Comparison of post-UV chromosomal replication of the rnhA single mutant vs rnhA ∆oriC mutant
S13	L-413	growing		28°C	4_L413_0_805_CTATTACTAC-GGAGAGACTC_L007_R1_001.fastq.gz	2024-09-02	1C
S13	L-555	growing		28°C	8_L555_0_806_CTCGCTTCGG-TTGACTAGTA_L007_R1_001.fastq.gz	2024-09-02	6B
S13	L-413	post-UV	60 min	37°C	5_L413_60_805_TAGCATAACC-TGCGCATAGC_L007_R1_001.fastq.gz	2024-09-02	2A
S13	L-555	post-UV	60 min	37°C	9_L555_60_806_CTGTTGGTCC-AACGGTCTAT_L007_R1_001.fastq.gz	2024-09-02	6C
S13	L-413	post-UV	120 min	37°C	6_L413_120_805_ACTCTATTGT-CATATGCGAT_L007_R1_001.fastq.gz	2024-09-02	2A
S13	L-555	post-UV	120 min	37°C	10_L555_120_806_TTACCTGGAA-CTGGAACTGT_L007_R1_001.fastq.gz	2024-09-02	6C
S13	L-413	post-UV	180 min	37°C	7_L413_180_805_TCTATCCTAA-CCAGTCGACG_L007_R1_001.fastq.gz	2024-09-02	2A
S13	L-555	post-UV	180 min	37°C	11_L555_180_806_TGGCTAATCA-CTACATGCCT_L007_R1_001.fastq.gz	2024-09-02	6C
Fig. S14. Testing the reality of the oriK-3850 absence in the rnhAB dnaA(Ts) mutant.
S14A	L-484	growing	28°C		27L484_0_808_TCTGGTATCC-GTAAGCAACG_L007_R1_001.fastq.gz	2024-09-02	6D
S14A	L-484	post-UV	42°C	60 min	28L48442_60_808_CATTAGTGCG-TATGTAGTCA_L007_R1_001.fastq.gz	2024-09-02	6D
S14A	L-484	post-UV	42°C	120 min	29L48442_120_808_ACGGTCAGGA-AACGAGGCCG_L007_R1_001.fastq.gz	2024-09-02	6D
Fig. S15. Copy-number discontinuities in replication profile of growing wild type cells reflect replication-fork barriers.
S15	WT, AB1157	growing	28°C		AB1157_30_AAGATACT-ATGTAAGT_L002_R1_001.fastq.gz	2021-04-15	1B
Fig. S16. Relationship between peaks and SOS genes.
S16	L-416	post-UV	60 min	37°C	04_L416_60_UV_5_20.fq.gz	2021-07-12	3A
Fig. S17. oriK-4300 is still functional in ∆lexA mutants.
S17	L-416	growing		28°C	01_L416_0_5_20.fq.gz	2021-07-12	S5A
S17	L-416	growing		28°C	07_L416_0_5_24.fq.gz	2021-07-12	S5A
S17	L-416	growing		28°C	L_416_0_GTTCCAAT-GCAGAATT_L002_R1_001.fastq.gz	2021-04-15	S5A
S17	L-416	growing		28°C	L416_0_220224b_CGGAACTG-TCGTAGTG_L001_R1_001.fastq.gz	2022-03-14	S5A
S17	L-416	growing		28°C	L416_0_220228_ACACTAAG-ATATGGAT_L001_R1_001.fastq.gz	2022-03-14	S5A
S17	L-564-1	growing		28°C	L564_1_30log2024_AGGTCAGATA-TATCTTGTAG_L007_R1_001.fastq.gz	2024-09-02
S17	L-564-2	growing		28°C	L564_230log2024_CGACATCCGA-AATGAACGTA_L007_R1_001.fastq.gz	2024-09-02

## Sheet: Accession Key
accession	bioproject_accession	biosample_accession	filename
SRR32267128	PRJNA1220109	SAMN46710247	01_L416_0_5_20.fq.gz
SRR32267127	PRJNA1220109	SAMN46710247	02_L416_5_UV5_20.fq.gz
SRR32267116	PRJNA1220109	SAMN46710247	03_L416_30_UV_5_20.fq.gz
SRR32267105	PRJNA1220109	SAMN46710247	04_L416_60_UV_5_20.fq.gz
SRR32267076	PRJNA1220109	SAMN46710247	05_L416_120_UV_5_20.fq.gz
SRR32267065	PRJNA1220109	SAMN46710247	06_L416_180_UV_5_20.fq.gz
SRR32267054	PRJNA1220109	SAMN46710247	07_L416_0_5_24.fq.gz
SRR32267092	PRJNA1220109	SAMN46710247	08_L416_60_UV_5_24.fq.gz
SRR32267081	PRJNA1220109	SAMN46710247	09_L416_120_UV_5_24.fq.gz
SRR32267079	PRJNA1220109	SAMN46710247	10_L416_180_UV_5_20.fq.gz
SRR32267126	PRJNA1220109	SAMN46710247	10_L555_120_806_TTACCTGGAA-CTGGAACTGT_L007_R1_001.fastq.gz
SRR32267125	PRJNA1220109	SAMN46710247	11_697_0_5_24.fq.gz
SRR32267124	PRJNA1220109	SAMN46710247	11_L555_180_806_TGGCTAATCA-CTACATGCCT_L007_R1_001.fastq.gz
SRR32267123	PRJNA1220109	SAMN46710247	12_697_5_UV_5_24.fq.gz
SRR32267122	PRJNA1220109	SAMN46710247	12_L556_0_806_AACACTGTTA-TGAGACTTGC_L007_R1_001.fastq.gz
SRR32267121	PRJNA1220109	SAMN46710247	13_697_30_UV_5_24.fq.gz
SRR32267120	PRJNA1220109	SAMN46710247	13_L556_60_806_ATTGCGCGGT-GCGGAGCCAA_L007_R1_001.fastq.gz
SRR32267119	PRJNA1220109	SAMN46710247	14_697_60_UV_5_24.fq.gz
SRR32267118	PRJNA1220109	SAMN46710247	14_L556_120_806_TGGCGCGAAC-AGTATCAGTT_L007_R1_001.fastq.gz
SRR32267117	PRJNA1220109	SAMN46710247	15_697_120_UV_5_24.fq.gz
SRR32267115	PRJNA1220109	SAMN46710247	15_L556_180_806_TAATGTGTCT-TATGCCTTAC_L007_R1_001.fastq.gz
SRR32267114	PRJNA1220109	SAMN46710247	16_697_180_UV_5_24.fq.gz
SRR32267113	PRJNA1220109	SAMN46710247	18_AB1157_42h_cl_lys.fq.gz
SRR32267112	PRJNA1220109	SAMN46710247	19_L416_5d_cl_lys.fq.gz
SRR32267111	PRJNA1220109	SAMN46710247	21_L476_0.fq.gz
SRR32267110	PRJNA1220109	SAMN46710247	22_L476_60.fq.gz
SRR32267109	PRJNA1220109	SAMN46710247	23_L476_120.fq.gz
SRR32267108	PRJNA1220109	SAMN46710247	24_L476_180.fq.gz
SRR32267107	PRJNA1220109	SAMN46710247	27L484_0_808_TCTGGTATCC-GTAAGCAACG_L007_R1_001.fastq.gz
SRR32267106	PRJNA1220109	SAMN46710247	28L48442_60_808_CATTAGTGCG-TATGTAGTCA_L007_R1_001.fastq.gz
SRR32267104	PRJNA1220109	SAMN46710247	29L48442_120_808_ACGGTCAGGA-AACGAGGCCG_L007_R1_001.fastq.gz
SRR32267103	PRJNA1220109	SAMN46710247	30L483_0_808_GGCAAGCCAG-CGGATGCTTG_L007_R1_001.fastq.gz
SRR32267102	PRJNA1220109	SAMN46710247	31L483_60_808_TGTCGCTGGT-AGTCAGACGA_L007_R1_001.fastq.gz
SRR32267101	PRJNA1220109	SAMN46710247	32L483_120_808_ACCGTTACAA-TCGCTATGAG_L007_R1_001.fastq.gz
SRR32267100	PRJNA1220109	SAMN46710247	4_L413_0_805_CTATTACTAC-GGAGAGACTC_L007_R1_001.fastq.gz
SRR32267099	PRJNA1220109	SAMN46710247	5_L413_60_805_TAGCATAACC-TGCGCATAGC_L007_R1_001.fastq.gz
SRR32267098	PRJNA1220109	SAMN46710247	6_L413_120_805_ACTCTATTGT-CATATGCGAT_L007_R1_001.fastq.gz
SRR32267080	PRJNA1220109	SAMN46710247	7_L413_180_805_TCTATCCTAA-CCAGTCGACG_L007_R1_001.fastq.gz
SRR32267078	PRJNA1220109	SAMN46710247	8_L555_0_806_CTCGCTTCGG-TTGACTAGTA_L007_R1_001.fastq.gz
SRR32267077	PRJNA1220109	SAMN46710247	9_L555_60_806_CTGTTGGTCC-AACGGTCTAT_L007_R1_001.fastq.gz
SRR32267075	PRJNA1220109	SAMN46710247	AB1157_120_ATGGCATG-GGTACCTT_L002_R1_001.fastq.gz
SRR32267074	PRJNA1220109	SAMN46710247	AB1157_180_GCAATGCA-AACGTTCC_L002_R1_001.fastq.gz
SRR32267073	PRJNA1220109	SAMN46710247	AB1157_30_AAGATACT-ATGTAAGT_L002_R1_001.fastq.gz
SRR32267072	PRJNA1220109	SAMN46710247	AB1157_60_GGAGCGTC-GCACGGAC_L002_R1_001.fastq.gz
SRR32267071	PRJNA1220109	SAMN46710247	AB_0_220303_CAATTAAC-ATATCTCG_L001_R1_001.fastq.gz
SRR32267070	PRJNA1220109	SAMN46710247	AB_120_220303_AGTACTCC-AACAGGTT_L001_R1_001.fastq.gz
SRR32267069	PRJNA1220109	SAMN46710247	AB_180_220303_GACGTCTT-GGTGAACC_L001_R1_001.fastq.gz
SRR32267068	PRJNA1220109	SAMN46710247	AB_60_220303_TGGCCGGT-GCGCTCTA_L001_R1_001.fastq.gz
SRR32267067	PRJNA1220109	SAMN46710247	L416_0_220224C_TGCGGCGT-TACCGAGG_L001_R1_001.fastq.gz
SRR32267066	PRJNA1220109	SAMN46710247	L416_0_220224b_CGGAACTG-TCGTAGTG_L001_R1_001.fastq.gz
SRR32267064	PRJNA1220109	SAMN46710247	L416_0_220228_ACACTAAG-ATATGGAT_L001_R1_001.fastq.gz
SRR32267063	PRJNA1220109	SAMN46710247	L416_120_220224C_GATCTATC-AGCCTCAT_L001_R1_001.fastq.gz
SRR32267062	PRJNA1220109	SAMN46710247	L416_120_220224b_TTGCCTAG-TAAGTGGT_L001_R1_001.fastq.gz
SRR32267061	PRJNA1220109	SAMN46710247	L416_120_220228_TTCCTGTT-AAGATACT_L001_R1_001.fastq.gz
SRR32267060	PRJNA1220109	SAMN46710247	L416_180_220224C_AGCTCGCT-GATTCTGC_L001_R1_001.fastq.gz
SRR32267059	PRJNA1220109	SAMN46710247	L416_180_220224b_CCATTCGA-CGGACAAC_L001_R1_001.fastq.gz
SRR32267058	PRJNA1220109	SAMN46710247	L416_180_220228_CCTTCACC-GGAGCGTC_L001_R1_001.fastq.gz
SRR32267057	PRJNA1220109	SAMN46710247	L416_60_220224C_CATAATAC-CGTTAGAA_L001_R1_001.fastq.gz
SRR32267056	PRJNA1220109	SAMN46710247	L416_60_220224b_TAAGGTCA-CTACGACA_L001_R1_001.fastq.gz
SRR32267055	PRJNA1220109	SAMN46710247	L416_60_220228_GTGTCGGA-GCGCAAGC_L001_R1_001.fastq.gz
SRR32267053	PRJNA1220109	SAMN46710247	L531_0_220303_TGCGAGAC-CAACAATG_L001_R1_001.fastq.gz
SRR32267052	PRJNA1220109	SAMN46710247	L531_120_220303_ACAGGCGC-AGGCAGAG_L001_R1_001.fastq.gz
SRR32267051	PRJNA1220109	SAMN46710247	L531_180_220303_GTGAATAT-GAATGAGA_L001_R1_001.fastq.gz
SRR32267050	PRJNA1220109	SAMN46710247	L531_60_220303_CATAGAGT-TGGTGGCA_L001_R1_001.fastq.gz
SRR32267049	PRJNA1220109	SAMN46710247	L5342120_230920_TCTCAATACC-CGCGAACGTC_L007_R1_001.fastq.gz
SRR32267097	PRJNA1220109	SAMN46710247	L5342180_230920_AAGCATCTTG-TTGTTGAATG_L007_R1_001.fastq.gz
SRR32267096	PRJNA1220109	SAMN46710247	L534260_230920_CCGAATCTGG-CTTGATTCAT_L007_R1_001.fastq.gz
SRR32267095	PRJNA1220109	SAMN46710247	L5342lg230920_GCGTATTAAT-CAACACCGCA_L007_R1_001.fastq.gz
SRR32267094	PRJNA1220109	SAMN46710247	L564_1_30log2024_AGGTCAGATA-TATCTTGTAG_L007_R1_001.fastq.gz
SRR32267093	PRJNA1220109	SAMN46710247	L564_230log2024_CGACATCCGA-AATGAACGTA_L007_R1_001.fastq.gz
SRR32267091	PRJNA1220109	SAMN46710247	L_416_0_GTTCCAAT-GCAGAATT_L002_R1_001.fastq.gz
SRR32267090	PRJNA1220109	SAMN46710247	L_416_120_AACAGGTT-CTTGGTAT_L002_R1_001.fastq.gz
SRR32267089	PRJNA1220109	SAMN46710247	L_416_180_GGTGAACC-TCCAACGC_L002_R1_001.fastq.gz
SRR32267088	PRJNA1220109	SAMN46710247	L_416_60_GCGCTCTA-GTCGGAGC_L002_R1_001.fastq.gz
SRR32267087	PRJNA1220109	SAMN46710247	L_476_0_ACACTAAG-ATATGGAT_L002_R1_001.fastq.gz
SRR32267086	PRJNA1220109	SAMN46710247	L_476_120_GCCACAGG-ATGGCATG_L002_R1_001.fastq.gz
SRR32267085	PRJNA1220109	SAMN46710247	L_476_180_ATTGTGAA-GCAATGCA_L002_R1_001.fastq.gz
SRR32267084	PRJNA1220109	SAMN46710247	L_476_30_TTCCTGTT-AAGATACT_L002_R1_001.fastq.gz
SRR32267083	PRJNA1220109	SAMN46710247	L_476_5_GTGTCGGA-GCGCAAGC_L002_R1_001.fastq.gz
SRR32267082	PRJNA1220109	SAMN46710247	L_476_60_CCTTCACC-GGAGCGTC_L002_R1_001.fastq.gz
